# Supplementary material for: Perylene-Based Chromophore as a Versatile Dye for Light Amplification
Source: Materials (Basel). 2022 Jan 27;15(3):980. doi: 10.3390/ma15030980 (PMC8838310; doi:10.3390/ma15030980)
Supplement: Supplementary file 1 [file materials-15-00980-s001.zip]

Archive with 1 entries (1 files):
- materials-1489849-supplementary.pdf
